# Supplementary material for: Designing Prepregnation and Fused Filament Fabrication Parameters for Recycled PP- and PA-Based Continuous Carbon Fiber Composites
Source: Materials (Basel). 2024 Apr 12;17(8):1788. doi: 10.3390/ma17081788 (PMC11050926; doi:10.3390/ma17081788)
Supplement: Supplementary file 1 [file materials-17-01788-s001.zip]

Archive with 1 entries (1 files):
- materials-2938336-supplementary.pdf
